# Supplementary material for: Host–Virus Cophylogenetic Trajectories: Investigating Molecular Relationships between Coronaviruses and Bat Hosts
Source: Viruses. 2024 Jul 15;16(7):1133. doi: 10.3390/v16071133 (PMC11281392; doi:10.3390/v16071133)
Supplement: Supplementary file 1 [file viruses-16-01133-s001.zip]

Archive with 1 entries (1 files):
- viruses-3066851-supplementary.pdf
